# Supplementary material for: Applying the Dynamic Dual Pathway Model of Approach Coping to Collective Action Among Advantaged Group Allies and Disadvantaged Group Members
Source: Front Psychol. 2022 Jun 6;13:875848. doi: 10.3389/fpsyg.2022.875848 (PMC9207470; doi:10.3389/fpsyg.2022.875848)
Supplement: Supplementary file 1 [file Data_Sheet_1.CSV]

participantnumber	anger1	anger2	anger3	groupeff1	groupeff2	groupeff3	groupeff4	ca1	ca2	ca3	ca4	ca5	ca6	ca7	ca8	pastaction	age	sexcount	lgbtcount	nationcount	edu
1	7	5	5	5	6	5	6	5	5	7	6	7	7	7	5	4	24	1	0	1	5
2	6	6	6	7	7	7	7	5	5	6	3	6	6	4	4	5	23	1	0	1	5
3	3	5	1	7	6	7	6	1	1	5	1	5	1	1	1	5	27	1	0	1	4
4	6	5	4	7	4	4	4	1	1	1	1	1	1	4	1	1	52	1	0	1	3
7	6	6	6	7	7	7	7	4	4	6	6	5	3	6	6	5	36	1	0	1	5
8	5	7	6	7	7	7	7	4	1	5	4	5	2	3	5	4	19	1	0	1	1
9	4	4	4	6	6	6	6	1	1	1	1	1	1	1	1	1	51	1	0	1	4
10	3	3	1	7	7	7	7	1	1	1	1	6	2	4	2	3	25	0	0	1	5
11	7	7	7	7	6	6	6	6	5	7	7	7	7	5	3	4	18	1	0	1	4
12	6	6	4	6	6	5	6	3	6	3	3	6	3	6	1	6	20	0	0	1	5
13	6	6	5	6	6	6	6	3	3	5	3	6	5	5	5	3	23	0	0	1	5
14	3	2	3	5	5	5	5	3	4	7	7	7	7	5	7	7	46	1	0	1	5
15	5	3	3	7	7	7	7	6	6	6	4	6	6	7	7	5	18	0	0	1	3
16	6	5	5	7	7	7	7	6	6	7	6						24	1	0	1	5
17	7	6	6	6	6	6	6	5	3	7	4	5	7	3	1	7	19	1	0	1	3
18	5	5	4	5	5	5	5	3	2	7	1	7	3	5	2	3	20	1	1	1	4
19	5	5	5	7	7	7	7	5	6	6	3	7	6	6	5	2	23	1	0	1	4
20	7	6	6	7	6	6	6	7	7	7	2	6	6	5	3	2	25	1	0	1	3
21	7	5	4	6	5	7	7	7	7	4	4	7	5	7	7	7	23	1	0	1	5
22	7	7	7	7	7	7	6	7	5	7	5	7	7	7	7	5	25	1	1	1	5
23	5	4	3	7	7	7	7	6	6	6	6					1	27	1	0	1	4
24	7	7	7	7	7	6	7	3	5	6	1	7	6	3	1	7	27	1	0	1	4
25	4	4	2	7	7	7	7	2	2	2	2	6	2	1	2	3	21	1	0	1	4
26	5	4	3	6	5	6	5	4	4	6	4	7	6	4	7	5	24	0	0	1	4
27	4	2	2	6	6	6	6	4	4	5	2	4	4	4	1	1	22	1	0	1	4
28	5	5	4	5	5	5	5	5	5	6	3	5	4	5	4	3	24	1	0	1	5
29	4	4	4	6	6	6	6	3	3	4	1	3	1	1	2	2	21	1	0	1	4
30	6	4	3	7	7	7	7	3	3	6	2	6	2	3	1	2	21	1	0	1	4
31	5	5	3	7	7	7	7	2	2	2	2	3	2	4	2	3	21		0	1	2
32	7	6	3	7	7	6	6	3	1	7	1	7	1	4	1	2	22	1	0	1	4
33	6	6	7	5	5	5	5	2	2	6	2	5	2	2	4	1	67	1	0	1	2
34	5	3	2	6	6	6	6	5	3	5	2	6	5	5	2	2	23	1	0	1	3
35	3	3	3	3	3	3	3	5	5	5	5	6	7	7	7	4	54	1	0	1	2
36	3	5	2	6	6	6	7	5	3	6	3	5	2	6	2	3	24	0	0	1	4
37	3		7	2	2	2	2	4	3	3	1	6	3	1	4	1	22	0	0	1	4
38	5	5	6	5	5	4	5	5	1	6	4	5	7	7	3	2	23	0	0	1	5
39	2	2	1	7	7	7	7	1	3	7	3	2	2	2	2	6	40	1	0	1	4
40	7	5	6	7	7	7	7	2	1	4	2	7	2	2	3	5	26	0	0	1	4
42	6	4	4	7	7	7	7	4	3	6	4	7	2	6	4	4	21	1	0	1	4
43	6	6	5	6	6	6	5	2	2	2	2	5	4	1	4	3	23	0	1	1	5
44	1	1	1	3	3	3	3	5	4	3	1	3	2	1	1	1	61	0	0	1	5
45	7	5	5	6	6	6	6	1	2	7	2	2	7	5	1	4	23	1	0	1	4
46	6	2	1	7	7	7	7	1	1	5	1	7	1	5		4	28	0	0	1	4
47	6	4	4	5	5	6	6	3	3	6	4	5	6	6	5	6	33	1	0	1	3
48	3	1	1	7	7	7	7	1	1	1	1	2	1	1	1	1	25	0	0	1	5
49	7	7	7	7	7	7	7	4	4	7	2	7	2	3	3	7	27	1	0	1	5
50	7	7	7	7	7	7	7	4	7	7	1	1	1	7	7	7	24	0	1	0	5
51	7	7	7	7	7	7	7	7	7	6	1	6	3	6	1	4	28	1	1	1	5
52	3	3	1	6	7	7	7	6	6	6	6	6	7	6	5	6	23	1	1	0	5
53	7	6	6	5	6	4	4	6	6	6	3	7	7	7	7	4	36	1	1	1	5
54	5	5	5	6	6	6	6	2	2	7	2	4	3	5	4	4	35	1	1	1	5
55	5	5	5	5	6	5	5	5	6	5	6	4	5	5	6	3	22	0	1	1	3
56	4	4	4	7	7	7	7	1	1	7	1	7	7	1	1	4	21	0	1	1	3
57	4	3	1	7	7	6	7	2	3	6	1	5	6	3	2	7	26	0	1	1	3
58	7	4	7	6	7	7	7	1	3	5	5						21	0	1	1	1
60	6	6	6	6	6	7	6	4	3	6	4	7	6		5	6	18	1	1	1	3
61	4	4	4	5	4	4	4	4	4	4	4	3	6	5	3	5	25	1	1	1	4
62	6	5	2	7	7	5	6	2	1	5	2	5	2	6	4	1	23	0	1	1	5
63	6	7	6	5	5	5	6	5	6	6	3	7	6	5	5	4	18	0	0	1	3
64	5	4	2	3	4	4	3	6	6	5	3	6	4	3	4	3	21	0	1	1	4
65	6	5	5	6	6	6	6	3	3	6	1	7	6	5	5	5	18		1	1	1
66	5	7		5	7	7	6	7	5	7	7	7	7	6	6	7	18	1	1	1	4
67	4	3	1	6		5		3	2	7	4	6	4	6	5	5	20	1	1	1	4
68	3	2	1	4	4	4	4	7	6	7	4	7	7	7	2	5	20	0	0	1	4
70	4	2	1	4	4	6	7	4	6	6	2	6	6	6	4	5	21	0	1	1	5
71	2	4	4	6	6	6	6	3	4	7	2	6	6	3	4	7	20	1	1	1	5
72	5	5	4	6	6	6	6	6	6	6	4	6	5	6	5	5	22	1	1	1	5
73	6	1	6	7	6	7	7	5	2	1	1	5	7	7	5	1	27	1	1	1	3
74	5	4	4	7	7	7	7	6	6	6	2	5	5	5	5	4	21	1	1	1	5
75	3	3	4	3	7	5	6	6	6	1	1	7	1	7	5	1	23	0	1	1	4
76	6	6	5	5	5	5	5	3	3	6	2	3	3	3	4	4	19	1	1	1	4
77	4	4	4	7	7	7	7	7	7	7	1	7	7	7	7	7	52	0	1	1	4
78	3	4	5	7	7	7	7	4	5	6	2	7	2	3	6	7	46	0	1	1	4
79	3	3	3	4	7	7	7	4	4	7	1	7	2	1	1	7	25	0	1	1	4
80	4	3	2	2	3	2	2	5	6	7	5	7	6	6	7	7	28	0	1	1	5
81	7	6	6	7	6	7	6	4	7	7	7	6	7	7	4	2	22	0	1	1	2
82	5	5	2	5	5	5	5	1	3	5	5	7	4	4	5	4	20	1	1	1	4
83	6	6	6	6	6	6	6	6	6	6	6	6	6	6	6	6	41	0	1	1	3
84	7	6	7	7	7	7	7	7	7	7	6	7	7	7	6	6	21	0	1	1	1
85	6	6	6	6	6	6	6	5	5	7	3	6	5	5	4	7	21	0	1	1	3
86	3	4	2	5	5	5	6	1	3	5	4	6	1	1	4	7	26	1	1	1	3
87	5	6	4	7	7	7	7	3	4	6	3	7	2	5	4	7	23	1	1	1	4
88	7			7				5		5				7		5	30	0	1	1	5
89	3	1	1	7	7	7	7	2	2	2	2	2	2	2	2	2	41	0	1	1	4
90	3	3	3	2	2	2	3	1	1	1	1	1	1	1	1	1	33	1	1	1	3
91	7	7	7	7	7	7	7	5	6	7	7	7	7	7	7	7	23	0	1	1	1
94	2	1	1	7	7	7	7	7	5	7	1	5	1	6	3	6	29	0	1	1	4
97	3	3	2	6	6	6	6	4	4	6	6	7	7	6	7	6	18	1	1	1	4
98	2	2	1	6	6	6	6	7	7	7	7	7	7	7	7	7	18	1	1	1	4
99	7	6	6	5	5	5	5	7	4	7	2	7	7	7	7	6	20	0	1	0	3
100	3	2	1	6	6	6	6	1	1	3	1	2	1	1	1	2	36	1	1	1	5
102	7	7	7	7	7	7	7					6	7	2	5	7	18	1	1	1	4
104	7	6	5	7	7	7	7	7	7	7	7	7	7	7	7	7	18	1	1	1	3
107	5	4	3	7	7	7	7	4	3	6	7	6	6	2	2	6	24	1	1	1	4
108	5	4	2	6	6	6	6	5	6	6	3	4	4	5	4	5	26	0	1	1	4
109	6	6	6	5	5	5	5	5	4	7	1	7	4	4	3	4	44	1	1	1	5
110	5	4	5	6	6	6	6	3	3	6	1	6	4	6	6	6	34	1	1	1	4
111	5	2	2	6	6	5	6	3	3	5	3	6	2	1	5	4	32	1	1	1	5
112	7	7	6	6	7	7	7	3	3	7	7	7	7	7	7	2	39		1	0	4
113	2	5	3	6	6	6	6	5	5	5	5	6	6	6	6	3	26	1	1	0	1
114	4	2	2	7	7	6	6	6	5	3	1	6	4	3	3	4	27	1	1	1	5
115	5	5	2	5	5	5	7	4	1	7	7	7	7	1	1	4	19	1	1	0	1
116	4	3	2	6	6	7	6	2	2	5	1	4	6	3	2	3	24	0	1	1	5
117	6	4	2	7	7	5	5	5	4	4	4	7	5	6	7	7	27	1	1	1	5
118	3	2	2	6	7	7	6	7	6	7	6	5	5	1	5	4	32	1	1	0	5
119	2	2	2	7	7	7	7	5	5	6	5	7	5	5	6	6	25	1	1	1	5
120	6	4	5	7	7	7	7	4	4	7	7	7	5	6	6	7	29	1	1	1	4
121	7	6	6	7	6	7	6	4	4	7	6	5	6	6	2	2	25		1	1	2
122	7	7		7	7	7	7	7	6	7	4	7	2	7	6	7	33		1	1	4
123	5	4	3	6	6	6	6	2	4	5	3	7	5	7	6	5	28	1	1	1	4
124	6	6	2	7	7	7	7	3	1	1	4	5	3	3	1	1	23	0	1	1	5
126	6	4	5	7	7	7	7	6	5	7	1	7	7	7	1	7	25	0	1	1	1
127	4	3	2	7	7	7	7	4	2	7	4	7	5	6	4	6	23	0	1	1	4
128	6	6	6	6	7	7	7	7	4	7	6	7	6	7	4	6	25	0	1	1	5
130	5	5	3	7	6	6	7	5	6	6	4	4	6	5	5	5	19	1	1	1	3
131	1	1	1	5	6	5	5	3	4	3	3	6	6	4	3	7	21	0	1	1	3
132	5	1	1	7	7	7	7	5	1	7	4	7	5	7	3	4	22	0	1	1	4
133	1	1	1	6	6	6	6	1	1	6	3	6	6	4	1	4	19	0	1	1	5
134	6	6	5	7	7	7	7	6	4	7	5	7	6	6	4	6	18	1	1	1	4
135	6	4	4	7	6	7	6	6	6	6	6	6	6	6	6	3	25	1	1	1	4
136	7	7	7	6	6	6	6	4	5	6	6	7	5	5	7	5	35	1	1	1	4
138	3	3	2	6	6	6	6	3	1	5	6	7	6	5	6	4	18	0	1	1	4
139	6	5	4	7	7	7	7	4	4	7	4	7	7	7	5	7	24	0	1	1	3
153	7	7	7	6	6	6	7	7	7	7	7	7	7	7	7	3	23	1	0	1	5
154	5	6	3	3	4	4	3	1	1	5	1	6	6	6	6	3	20	1	0	1	4
155	5	4	3	6	6	5	5	1	1	2	1	5	1	1	1	1	26	0	0	1	4
156	7	6	5	3	3	3	3	3	3	3	1	7	6	2	6	2	35	1	0	1	2
157	5	4	4	7	7	7	7	4	4	6	6	7	5	2	6	5	19	1	0	1	4
158	7	7	7	7	7	7	7	6	6	6	6	7	4	4	4	4	47	1	0	1	5
163	7	7	6	7	7	7	7	4	4	7	4	7	1	7	1	4	31	0	0	1	5
164	6			7						5					5	4	52	1	0	1	5
165	4	4	4	6	6	7	7	4	4	6	3	6	4	3	6	1	54	1	0	0	4
166	7			7	7	7	7	5	5	7	7	7	6		5	3	36	0	0	1	2
167	2	2	2	6	6	6	6	1	1	2	1	4	1	5	2	1	50	0	0	1	5
168	7	6	7	5	5	5	5	3	6	6	2	7	2	4	1	1	48	1	0	1	3
169	2	2	2	5	5	5	5	2	2	3	1	3	1	1	2	2	44	1	0	1	5
170	6	5	5	7	7	7	7	6	6	5	2	6	5	5	7	2	24	1	0	1	5
171	7	6	6	6	6	7	7	5	3	6	6	6	7	7	3	6	18	0	1	1	3
174	6	4	2	7	7	7	7	2	4	7	7	7	7	6	7	6	59	0	1	1	5
175	7	7	5	7	7	7	7			7			7		7	4	53	1	1	1	4
176		4	4	7	7	7	4	4	4	6	2	2	6	4	4	3	53	1	1	1	4
177	4	3	3	7	7	7	7	4	4	6	6	7	5	7	7	7	53	1	1	1	5
178	2	1	2	6	6	4	5	2	2	4	2	7	2	6	5	5	51	0	1		5
179	7	7	7	7	7	7	7	7	7	5	5	7	6	7	6	6	18	1	1	1	4
180	5	6	5	7	7	7	7	4	6	6	2	7	3	4	5	3	25	1	1	1	5
181	2	2	1	7	7	7	7	1	3	7	1	3	2	4	7	7	29	0	1	1	5
182	3	3	3	5	5	5	5	1	6	6	1	4	1	3	3	5	31	0	1	0	3
183	2	2	2	6	6	6	6	6	4	6	5	6	6	5	5	6	18	0	1	1	5
184	4	5	3	6	6	7	7	5	5	7	2	7	7	4	7	5	29	0	1	1	5
185	5	7	7	1	1	1	1	1	1	1	1	5	3	1	1	1	33	0	1	1	4
186	1	1	1	7	7	7	7	7	7	7	7						47	1	1	1	3
187	6	5	2	6	6	6	6	6	6	6	6	6	6	7	5	5	22	1	1	1	4
188	6	5	3	5	6	6	5	5	5	4	6	7	4	6	5	1	26	1	1	0	4
190	4	3	2	4	7	7	7	3	5	7	3	7	4	7	2	5	20	0	1	1	3
192	6	6	4	7	7	7	7	2	4	6	6	7	7	7	4	5	24	1	1	1	4
193	6	5	5	7	7	7	7	4	4	7	6	7	6	6	5	5	23	0	1	1	3
194	7	7	7	7	7	7	7	2	2	2	2	3	2	4	2	4		1	1	1	2
195	6	7	7	6	5	6	7	5	3	7	5	7	7	5	2	7	19	1	1	0	4
196	5	4	3	6	6	7	7	5	4	6	6	7	7	7	4	5	19	1	1	1	4
197	6	4	3	6	6	4	6	1	1	1	1	1	2	1	1	1	19	1	1	1	3
198	4	4	3	6	6	6	6	3	3	4	1	4	4	2			30	0	1	1	4
199	6	6	6	7	7	7	7	6	6	6	6	6	6	6	6	2	19	1	1	1	3
200	5	5	4	6	6	6	6	2	2	6	2	3	3	5	3	4	30	0	1	1	5
201	7	7	6	5	5	5	5	6	5	7	6	7	7	7	7	5	19	0	1	1	4
202	5	5	6	7	7	7	7	6	5	7	2	7	7	7	5	7	18	1	1	1	3
203	6	4	5	6	7	5	7	4	6	7	2	7	6	7	3	6	18	1	1	1	4
205	2	2	2	7	7	7	7	7	7	7	7	7	7	7	7	7	45	1	1	1	5
208	6	6	6	7	7	7	7	6	6	6	1		7	6	6	7	21	0	1	1	4
210	5	5	5	6	6	7	7	5	3	6	3	6	3	4	5	5	23	0	1	1	5
211	1	1	1	7	7	7	7	7	7	7	7	7	7	7	7	7	21	1	1	0	5
212	1	1	1	6	6	6	6	4	4	4	4	4	6	7	3	7	25	0	0	0	5
213	3	1	1	7	7	7	7	7	6	7	3	6	6	2	7	7	19	1	0	1	4
214	6	5	5	5	5	5	5	6	6	6	4	6	5	5	5	3	24	0	0	1	4
215	5	4	4	3	4	5	5	1	1	4	3	7	1	5	5	1	48	1	1	1	5
216	5	2	1	6	6	6	6	4	4	5	2	6	5	3	1	2	24	1	0	1	4
217	4	4	4	7	7	7	7	7	4	7	5	6	4	5	6	5	30	1	1
219	7	7	7	7	7	7	7	7	5	7	7	6	5	7	6	7	19	1	1	0	3
220	4	4	4	7	7	7	7	2	2	4	2	6	4	2	4	2	21	0	1	1	4
221	5	3	3	6	6	3	5	4	4	4	4	4	4	4	4	1	20	0	1	1	2
223	5	3	2	4	4	5	5	3	3	6	4	5	5	6	3	3	19	1	1		4
225	7	6	6	7	6	6	7	2	5	7	3	3	2	7	1	6	19	1	1	0	4
226	2	2	2	6	6	6	6	5	5	6	4	3	4	3	5	5	21	1	1	1	4
227	6	6	6	5	5	5	5	1	1	6	1	5	1	1	7	6	41	0	1
228	4	4	4	7	7	7	7	5	5	6	2	4	3	5	6	4	30	1	1	0	5
230	2		1	6	7	7	7	7	7	7	3	7	7	7	7	7	18		1	0	4
231	3	1	1	7	7	7	7	6	7	6	7	4	6	3	4	4	23	0	1	1	4
232	2	1	1	5	5	6	5	3	3	5	1	6	2	1	3	1	22	0	1	0	5
233	3	3	2	7	7	7	7	6	6	6	7	7	2	1	5	5	30	0	1	0	5
234	1	1	1	7	7	7	7	1	1	7	3		5	4	2	4	22	1	0	1	4
